# Supplementary material for: Social inclusion increases with time for zero-tillage wheat in the Eastern Indo-Gangetic Plains
Source: World Dev. 2019 Nov;123:104582. doi: 10.1016/j.worlddev.2019.06.006 (PMC6737906; doi:10.1016/j.worlddev.2019.06.006)
Supplement: Supplementary data 1 [file mmc1.xml]

<?xml version="1.0" encoding="utf-8" standalone="no"?>
<data>
  <datasets>
    <author>keilalwin@gmail.com;a.keil@cgiar.org</author>
    <type>1</type>
    <dataset>
      <name>Assessing the Adoption Dynamics of Zero-tillage (ZT) Wheat and the Growth Dynamics of Related Custom Hire Services in Bihar. Survey 1: ZT Adoption and Its Welfare Impacts at the Farm Household Level</name>
      <caption />
      <description>The study consists of two interlinked panel household surveys, one focusing on ZT adoption and its welfare impacts at the farm household level (Survey 1) and the other focusing on ZT service provision as a business opportunity (Survey 2). For both surveys, data were collected in two rounds, the initial survey being conducted in 2013 with a follow-up survey in 2016. </description>
      <filetype>
        <name />
      </filetype>
      <filesize />
      <source>0</source>
      <sourcename>Original Data</sourcename>
      <access>
        <type>1</type>
        <name>Data available in data repository</name>
        <reponame>CIMMYT Research Data &amp; Software Repository Network</reponame>
        <PersistentId />
        <deeplinkurl>http://hdl.handle.net/11529/10548164</deeplinkurl>
      </access>
    </dataset>
    <dataset>
      <name>Assessing the Adoption Dynamics of Zero-tillage (ZT) Wheat and the Growth Dynamics of Related Custom Hire Services in Bihar. Survey 2: ZT Service Provision as a Business Opportunity</name>
      <caption />
      <description>The study consists of two interlinked panel household surveys, one focusing on ZT adoption and its welfare impacts at the farm household level (Survey 1) and the other focusing on ZT service provision as a business opportunity (Survey 2). For both surveys, data were collected in two rounds, the initial survey being conducted in 2013 with a follow-up survey in 2016.</description>
      <filetype>
        <name />
      </filetype>
      <filesize />
      <source>0</source>
      <sourcename>Original Data</sourcename>
      <access>
        <type>1</type>
        <name>Data available in data repository</name>
        <reponame>CIMMYT Research Data &amp; Software Repository Network</reponame>
        <PersistentId />
        <deeplinkurl>http://hdl.handle.net/11529/10548165</deeplinkurl>
      </access>
    </dataset>
  </datasets>
</data>
